# Supplementary material for: Uracil Derivatives for Halogen-Bonded Cocrystals
Source: Int J Mol Sci. 2021 Oct 1;22(19):10663. doi: 10.3390/ijms221910663 (PMC8508742; doi:10.3390/ijms221910663)
Supplement: Supplementary file 1 [file ijms-22-10663-s001.zip]

Archive with 1 entries (1 files):
- ijms-1392364-supplementary.pdf
